# Supplementary material for: Rothia from the Human Nose Inhibit Moraxella catarrhalis Colonization with a Secreted Peptidoglycan Endopeptidase
Source: mBio. 2023 Apr 3;14(2):e00464-23. doi: 10.1128/mbio.00464-23 (PMC10128031; doi:10.1128/mbio.00464-23)
Supplement: TABLE S1 [file mbio.00464-23-s0001.txt]

Sample	lab_id	Status	coldAUC	age	sex	season	year	number_reads	observed_OTUs	Goods_coverage
healthy1	38	healthy	0	8.4	f	Fall	2007	77565	191	0.999265
healthy2	67	healthy	0	8.2	f	Spring	2008	18052	126	0.998449
healthy3	70	healthy	0	8.2	m	Fall	2007	56184	206	0.998256
healthy4	92	healthy	0	8.1	m	Fall	2007	41437	131	0.999276
healthy5	95	healthy	0	8.1	m	Fall	2007	28763	149	0.997358
healthy6	136	healthy	0	8	m	Fall	2007	63468	122	0.999417
healthy7	138	healthy	0	8	f	Spring	2008	42106	127	0.998955
healthy8	139	healthy	0	8	m	Fall	2007	35668	65	0.998766
healthy9	143	healthy	0	8	m	Fall	2007	36067	164	0.998891
healthy10	146	healthy	0	8	f	Fall	2007	22390	138	0.998169
sick1	131	sick	6	8	m	Spring	2008	106174	137	0.99935
sick2	149	sick	11	8.2	m	Spring	2008	89204	233	0.998621
sick3	158	sick	6	8	m	Spring	2008	92520	100	0.999351
sick4	160	sick	12	7.9	m	Fall	2007	56023	133	0.998501
sick5	297	sick	7	8.2	m	Spring	2009	56968	95	0.998999
sick6	395	sick	4	9.2	m	Spring	2009	96129	121	0.999282
sick7	732	sick	8	6.6	m	Spring	2010	82172	91	0.999489
sick8	750	sick	7	4.7	m	Spring	2009	56956	74	0.99928
sick9	775	sick	7	6.6	m	Spring	2009	47614	118	0.998803
sick10	871	sick	7	4.5	m	Spring	2010	37517	68	0.998934
negative_extraction_control	NA	NA	NA	NA	NA	NA	NA	4762	30	0.99853
