# Supplementary material for: Rothia from the Human Nose Inhibit Moraxella catarrhalis Colonization with a Secreted Peptidoglycan Endopeptidase
Source: mBio. 2023 Apr 3;14(2):e00464-23. doi: 10.1128/mbio.00464-23 (PMC10128031; doi:10.1128/mbio.00464-23)
Supplement: TABLE S2 [file mbio.00464-23-s0002.txt]

otu	NMDS1	NMDS2	r2	p	Domain	Phylum	Class	Order	Family	Genus	Species
Otu0001	0.800784521	-0.425384184	0.822207553	1.00E-05	Bacteria	Proteobacteria	Gammaproteobacteria	Pseudomonadales	Moraxellaceae	Moraxella	Moraxella_unclassified
Otu0002	0.419633077	0.584574285	0.517819014	0.001869981	Bacteria	Firmicutes	Bacilli	Lactobacillales	Carnobacteriaceae	Dolosigranulum	pigrum
Otu0003	-0.421341134	-0.202344018	0.218471453	0.119678803	Bacteria	Firmicutes	Bacilli	Lactobacillales	Streptococcaceae	Streptococcus	Streptococcus_unclassified
Otu0004	-0.206378449	0.065148405	0.046836379	0.676783232	Bacteria	Proteobacteria	Gammaproteobacteria	Pasteurellales	Pasteurellaceae	Haemophilus	Haemophilus_unclassified
Otu0005	-0.278296988	0.635897797	0.481815221	0.005319947	Bacteria	Firmicutes	Bacilli	Bacillales	Staphylococcaceae	Staphylococcus	capitis
Otu0006	-0.181458613	0.476669806	0.260141332	0.075469245	Bacteria	Actinobacteria	Actinobacteria	Corynebacteriales	Corynebacteriaceae	Corynebacterium	Corynebacterium_unclassified
Otu0007	0.457346882	0.202157951	0.250034008	0.080749193	Bacteria	Proteobacteria	Gammaproteobacteria	Pseudomonadales	Moraxellaceae	Moraxella	lincolnii
Otu0008	-0.307055438	-0.656467698	0.525232881	0.000319997	Bacteria	Fusobacteria	Fusobacteriia	Fusobacteriales	Fusobacteriaceae	Fusobacterium	nucleatum_subsp._vincentii
Otu0009	-0.239301628	-0.636214144	0.462033706	0.003369966	Bacteria	Bacteroidetes	Bacteroidia	Bacteroidales	Prevotellaceae	Alloprevotella	tannerae
Otu0010	-0.305119589	-0.664274099	0.534358042	2.00E-05	Bacteria	Bacteroidetes	Bacteroidia	Bacteroidales	Prevotellaceae	Prevotella	veroralis
Otu0011	-0.62280731	0.025604917	0.388544558	0.022189778	Bacteria	Proteobacteria	Betaproteobacteria	Neisseriales	Neisseriaceae	Neisseria	Neisseria_unclassified
Otu0012	-0.754423696	0.065516776	0.573447561	0.001149989	Bacteria	Firmicutes	Negativicutes	Veillonellales	Veillonellaceae	Veillonella	Veillonella_unclassified
Otu0013	-0.618666604	-0.56079131	0.69723526	0.000159998	Bacteria	Firmicutes	Bacilli	Bacillales	Gemellaceae	Gemella	morbillorum
Otu0014	-0.450608056	-0.066585226	0.207481213	0.077639224	Bacteria	Firmicutes	Negativicutes	Veillonellales	Veillonellaceae	Veillonella	sp._HMT_780
Otu0015	-0.238676261	-0.636474587	0.462066257	0.020689793	Bacteria	Firmicutes	Clostridia	Clostridiales	Peptoniphilaceae	Parvimonas	micra
Otu0016	-0.549992026	-0.182739803	0.335885064	0.037279627	Bacteria	Firmicutes	Bacilli	Lactobacillales	Carnobacteriaceae	Granulicatella	Granulicatella_unclassified
Otu0017	-0.571725638	-0.356389901	0.453883966	0.007119929	Bacteria	Firmicutes	Bacilli	Lactobacillales	Streptococcaceae	Streptococcus	Streptococcus_unclassified
Otu0018	-0.25057202	-0.63932455	0.471522217	0.004269957	Bacteria	Firmicutes	Clostridia	Clostridiales	Peptostreptococcaceae_[XI]	Peptostreptococcus	stomatis
Otu0019	-0.239040889	-0.63620737	0.461900365	0.024199758	Bacteria	Spirochaetes	Spirochaetia	Spirochaetales	Spirochaetaceae	Treponema	Treponema_unclassified
Otu0020	-0.239578091	-0.636208198	0.462158532	0.004819952	Bacteria	Spirochaetes	Spirochaetia	Spirochaetales	Spirochaetaceae	Treponema	socranskii
Otu0021	-0.401179036	-0.585913222	0.504238922	0.00696993	Bacteria	Proteobacteria	Betaproteobacteria	Neisseriales	Neisseriaceae	Neisseriaceae_unclassified	Neisseriaceae_unclassified
Otu0022	-0.472364765	-0.177840807	0.254755824	0.057609424	Bacteria	Proteobacteria	Betaproteobacteria	Burkholderiales	Burkholderiaceae	Lautropia	mirabilis
Otu0023	-0.427976399	-0.149903295	0.205634796	0.068869311	Bacteria	Bacteroidetes	Bacteroidia	Bacteroidales	Porphyromonadaceae	Porphyromonas	sp._HMT_930
Otu0024	-0.266504977	0.351964158	0.194903671	0.051089489	Bacteria	Actinobacteria	Actinobacteria	Corynebacteriales	Corynebacteriaceae	Corynebacterium	Corynebacterium_unclassified
Otu0027	-0.158748664	0.303889898	0.117550208	0.314766852	Bacteria	Bacteroidetes	Bacteroidia	Bacteroidales	Prevotellaceae	Alloprevotella	sp._HMT_473
Otu0028	-0.318594241	0.133935667	0.119441053	0.286637134	Bacteria	Firmicutes	Bacilli	Lactobacillales	Aerococcaceae	Aerococcus	viridans
Otu0029	-0.238558781	-0.639889797	0.466369244	0.012439876	Bacteria	Bacteroidetes	Bacteroidia	Bacteroidales	Prevotellaceae	Prevotella	sp._HMT_472
Otu0030	-0.64428087	-0.04801739	0.417403509	0.018909811	Bacteria	Bacteroidetes	Bacteroidia	Bacteroidales	Porphyromonadaceae	Porphyromonas	pasteri
Otu0031	-0.252966139	0.343881093	0.182246074	0.101078989	Bacteria	Proteobacteria	Betaproteobacteria	Neisseriales	Neisseriaceae	Neisseriaceae_[G-1]	bacterium_HMT_327
Otu0032	-0.456117516	-0.064275088	0.212174476	0.065469345	Bacteria	Firmicutes	Clostridia	Clostridiales	Lachnospiraceae_[XIV]	Oribacterium	Oribacterium_unclassified
Otu0033	-0.665078666	0.249091363	0.50437614	0.00295997	Bacteria	Actinobacteria	Actinobacteria	Actinomycetales	Actinomycetaceae	Actinomyces	Actinomyces_unclassified
Otu0034	-0.63300962	-0.007773412	0.400761605	0.024089759	Bacteria	Actinobacteria	Actinobacteria	Actinomycetales	Micrococcaceae	Rothia	mucilaginosa
Otu0035	-0.451825426	-0.317934138	0.305228332	0.049449506	Bacteria	Bacteroidetes	Bacteroidia	Bacteroidales	Prevotellaceae	Alloprevotella	Alloprevotella_unclassified
Otu0036	-0.505113544	0.00525804	0.255167339	0.073239268	Bacteria	Proteobacteria	Gammaproteobacteria	Pseudomonadales	Moraxellaceae	Acinetobacter	Acinetobacter_unclassified
Otu0038	-0.177980766	0.390348215	0.184048882	0.122568774	Bacteria	Actinobacteria	Actinobacteria	Corynebacteriales	Corynebacteriaceae	Corynebacterium	durum
Otu0039	-0.412793315	0.409011859	0.337689022	0.047319527	Bacteria	Actinobacteria	Actinobacteria	Actinomycetales	Micrococcaceae	Rothia	Rothia_unclassified
Otu0041	-0.540169172	0.076051169	0.297566515	0.051929481	Bacteria	Bacteroidetes	Bacteroidia	Bacteroidales	Prevotellaceae	Prevotella	nanceiensis
Otu0042	-0.568411194	0.242602275	0.381947149	0.019679803	Bacteria	Bacteroidetes	Flavobacteriia	Flavobacteriales	Flavobacteriaceae	Capnocytophaga	Capnocytophaga_unclassified
Otu0043	-0.402878951	-0.60942801	0.533713948	0.003639964	Bacteria	Firmicutes	Clostridia	Clostridiales	Lachnospiraceae_[XIV]	Catonella	morbi
Otu0044	-0.492711634	-0.059631357	0.246320653	0.078309217	Bacteria	Fusobacteria	Fusobacteriia	Fusobacteriales	Leptotrichiaceae	Leptotrichia	Leptotrichia_unclassified
Otu0045	-0.593527981	-0.025616064	0.352931647	0.026809732	Bacteria	Firmicutes	Bacilli	Lactobacillales	Aerococcaceae	Abiotrophia	defectiva
Otu0046	-0.54379306	0.117445981	0.309504451	0.05197948	Bacteria	Proteobacteria	Gammaproteobacteria	Pseudomonadales	Moraxellaceae	Acinetobacter	Acinetobacter_unclassified
Otu0047	-0.628481063	0.187676329	0.43021085	0.010379896	Bacteria	Firmicutes	Clostridia	Clostridiales	Lachnospiraceae_[XIV]	Lachnoanaerobaculum	Lachnoanaerobaculum_unclassified
Otu0048	-0.657657769	0.202754275	0.473623037	0.005589944	Bacteria	Firmicutes	Negativicutes	Selenomonadales	Selenomonadaceae	Selenomonas	Selenomonas_unclassified
Otu0049	-0.239263162	-0.636794689	0.462754336	0.016869831	Bacteria	Bacteroidetes	Bacteroidia	Bacteroidales	Prevotellaceae	Prevotella	saccharolytica
Otu0050	-0.512842757	0.095410238	0.272110807	0.060649394	Bacteria	Bacteria_unclassified	Bacteria_unclassified	Bacteria_unclassified	Bacteria_unclassified	Bacteria_unclassified	Bacteria_unclassified
Otu0051	-0.477739286	0.161455937	0.254302845	0.092469075	Bacteria	Fusobacteria	Fusobacteriia	Fusobacteriales	Leptotrichiaceae	Leptotrichia	Leptotrichia_unclassified
Otu0053	-0.239276433	-0.636111199	0.461890669	0.049649504	Bacteria	Bacteroidetes	Bacteroidia	Bacteroidales	Porphyromonadaceae	Tannerella	forsythia
Otu0054	-0.359623755	0.083989179	0.136383427	0.25899741	Bacteria	Fusobacteria	Fusobacteriia	Fusobacteriales	Leptotrichiaceae	Sneathia	Sneathia_unclassified
Otu0056	-0.416203784	-0.032886953	0.174307142	0.128748713	Bacteria	Firmicutes	Bacilli	Bacillales	Staphylococcaceae	Jeogalicoccus	huakuii
Otu0057	-0.373057	0.128876096	0.155780574	0.180368196	Bacteria	Firmicutes	Bacilli	Bacillales	Staphylococcaceae	Jeogalicoccus	huakuii
Otu0058	-0.407695088	-0.043322177	0.168092096	0.16498835	Bacteria	Firmicutes	Bacilli	Bacillales	Staphylococcaceae	Staphylococcus	capitis
Otu0060	-0.360148938	-0.535587071	0.416560768	0.025659743	Bacteria	Bacteroidetes	Bacteroidia	Bacteroidales	Prevotellaceae	Prevotella	oris
Otu0061	-0.406029975	-0.048279187	0.16719122	0.165708343	Bacteria	Firmicutes	Bacilli	Bacillales	Staphylococcaceae	Staphylococcus	capitis
Otu0062	-0.480764854	0.017755069	0.231450087	0.062899371	Bacteria	Proteobacteria	Gammaproteobacteria	Pseudomonadales	Moraxellaceae	Moraxella	osloensis
Otu0063	-0.527464253	-0.025244262	0.278855811	0.060459395	Bacteria	Proteobacteria	Epsilonproteobacteria	Campylobacterales	Campylobacteraceae	Campylobacter	Campylobacter_unclassified
Otu0064	-0.546554846	0.338695505	0.413436845	0.014519855	Bacteria	Actinobacteria	Actinobacteria	Actinomycetales	Micrococcaceae	Micrococcus	luteus
Otu0065	-0.237016406	-0.63702555	0.461978328	0.024589754	Bacteria	Firmicutes	Negativicutes	Veillonellales	Veillonellaceae	Dialister	invisus
Otu0066	-0.52780207	-0.206576427	0.321248845	0.044599554	Bacteria	Proteobacteria	Epsilonproteobacteria	Campylobacterales	Campylobacteraceae	Campylobacter	rectus
Otu0067	-0.508040855	0.005306346	0.258133668	0.074179258	Bacteria	Proteobacteria	Gammaproteobacteria	Enterobacterales	Enterobacteriaceae	Klebsiella	pneumoniae
Otu0068	-0.405775052	-0.048827851	0.167037552	0.199828002	Bacteria	Proteobacteria	Gammaproteobacteria	Enterobacterales	Enterobacterales_unclassified	Enterobacterales_unclassified	Enterobacterales_unclassified
Otu0069	-0.473694989	-0.131980575	0.241805815	0.075919241	Bacteria	Bacteria_unclassified	Bacteria_unclassified	Bacteria_unclassified	Bacteria_unclassified	Bacteria_unclassified	Bacteria_unclassified
Otu0071	-0.41218163	-0.03879	0.171398361	0.142178578	Bacteria	Actinobacteria	Actinobacteria	Corynebacteriales	Corynebacteriaceae	Corynebacterium	Corynebacterium_unclassified
Otu0072	-0.196084186	0.460674769	0.250670251	0.073839262	Bacteria	Firmicutes	Bacilli	Lactobacillales	Streptococcaceae	Lactococcus	lactis
Otu0073	-0.558953035	-0.179824325	0.344765284	0.030149699	Bacteria	Firmicutes	Negativicutes	Selenomonadales	Selenomonadaceae	Selenomonas	sp._HMT_136
Otu0074	-0.053843182	0.373366339	0.142301511	0.251357486	Bacteria	Fusobacteria	Fusobacteriia	Fusobacteriales	Leptotrichiaceae	Leptotrichia	Leptotrichia_unclassified
Otu0075	-0.48732334	-0.048344881	0.239821265	0.071199288	Bacteria	Actinobacteria	Actinobacteria	Corynebacteriales	Corynebacteriaceae	Corynebacterium	Corynebacterium_unclassified
Otu0076	0.168201641	-0.187590733	0.063482075	0.63499365	Bacteria	Firmicutes	Bacilli	Lactobacillales	Lactobacillaceae	Lactobacillus	Lactobacillus_unclassified
Otu0077	-0.505212826	-0.103750164	0.266004096	0.060339397	Bacteria	Bacteroidetes	Bacteroidia	Bacteroidales	Prevotellaceae	Prevotella	pallens
Otu0078	-0.411618148	0.065451502	0.173713399	0.138158618	Bacteria	Firmicutes	Bacilli	Bacillales	Bacillales_unclassified	Bacillales_unclassified	Bacillales_unclassified
Otu0079	-0.305170282	0.352892394	0.217661943	0.062149379	Bacteria	Proteobacteria	Alphaproteobacteria	Alphaproteobacteria_unclassified	Alphaproteobacteria_unclassified	Alphaproteobacteria_unclassified	Alphaproteobacteria_unclassified
Otu0080	-0.240444434	-0.633567524	0.459221333	0.04202958	Bacteria	Bacteroidetes	Bacteroidia	Bacteroidales	Prevotellaceae	Prevotella	sp._HMT_475
Otu0081	-0.049235615	0.365671069	0.136139477	0.242767572	Bacteria	Bacteroidetes	Bacteroidia	Bacteroidales	Prevotellaceae	Prevotella	sp._HMT_942
Otu0082	-0.259363865	0.349795999	0.189626855	0.101448986	Bacteria	Firmicutes	Bacilli	Lactobacillales	Lactobacillaceae	Lactobacillus	iners
Otu0083	-0.404420856	-0.055404748	0.166625915	0.143238568	Bacteria	Firmicutes	Negativicutes	Selenomonadales	Selenomonadaceae	Selenomonas	sputigena
Otu0084	-0.496608419	0.214944101	0.292820888	0.056379436	Bacteria	Bacteroidetes	Flavobacteriia	Flavobacteriales	Flavobacteriaceae	Capnocytophaga	Capnocytophaga_unclassified
Otu0085	-0.287714014	-0.250099704	0.145329216	0.254277457	Bacteria	Firmicutes	Bacilli	Lactobacillales	Streptococcaceae	Streptococcus	Streptococcus_unclassified
Otu0086	-0.124989886	0.375455712	0.156589463	0.172068279	Bacteria	Fusobacteria	Fusobacteriia	Fusobacteriales	Fusobacteriaceae	Fusobacterium	Fusobacterium_unclassified
Otu0087	-0.459519446	0.062352273	0.215045927	0.073499265	Bacteria	Actinobacteria	Actinobacteria	Micrococcales	Intrasporangiaceae	Janibacter	indicus
Otu0088	-0.474872849	-0.016542535	0.225777878	0.0699793	Bacteria	Proteobacteria	Gammaproteobacteria	Pseudomonadales	Moraxellaceae	Acinetobacter	Acinetobacter_unclassified
Otu0089	-0.372083644	-0.197074258	0.177284502	0.109648904	Bacteria	Firmicutes	Clostridia	Clostridiales	Ruminococcaceae	Ruminococcaceae_[G-2]	bacterium_HMT_085
Otu0090	-0.268585799	0.46580494	0.289112574	0.055949441	Bacteria	Firmicutes	Clostridia	Clostridiales	Lachnospiraceae_[XIV]	Lachnospiraceae_[G-2]	Lachnospiraceae_[G-2]_unclassified
Otu0091	-0.382021021	-0.117518815	0.159750732	0.161168388	Bacteria	Bacteroidetes	Bacteroidia	Bacteroidales	Prevotellaceae	Prevotella	nigrescens
Otu0092	-0.498337672	0.123746268	0.263653574	0.073849262	Bacteria	Firmicutes	Clostridia	Clostridiales	Lachnospiraceae_[XIV]	Oribacterium	asaccharolyticum
Otu0093	-0.377036635	-0.179973825	0.174547202	0.112908871	Bacteria	Firmicutes	Clostridia	Clostridiales	Lachnospiraceae_[XIV]	Lachnospiraceae_[G-2]	bacterium_HMT_088
Otu0094	-0.193691058	-0.215813738	0.084091795	0.475545245	Bacteria	Bacteroidetes	Flavobacteriia	Flavobacteriales	Flavobacteriaceae	Bergeyella	sp._HMT_206
Otu0095	0.10076881	0.133725524	0.028036869	0.900660993	Bacteria	Proteobacteria	Gammaproteobacteria	Pseudomonadales	Moraxellaceae	Moraxella	sp._HMT_276
Otu0096	-0.068836645	0.21240532	0.049854504	0.676873231	Bacteria	Proteobacteria	Gammaproteobacteria	Pseudomonadales	Pseudomonadaceae	Pseudomonas	Pseudomonas_unclassified
Otu0097	-0.552861765	0.069209577	0.310446097	0.050469495	Bacteria	Actinobacteria	Actinobacteria	Micrococcales	Micrococcales_unclassified	Micrococcales_unclassified	Micrococcales_unclassified
Otu0098	-0.247247691	0.359899782	0.190659274	0.078109219	Bacteria	Fusobacteria	Fusobacteriia	Fusobacteriales	Leptotrichiaceae	Leptotrichia	hongkongensis
Otu0099	-0.546111129	-0.210175183	0.342410973	0.034499655	Bacteria	Bacteroidetes	Bacteroidia	Bacteroidales	Prevotellaceae	Prevotella	Prevotella_unclassified
Otu0100	-0.461474565	0.013239837	0.213134067	0.078679213	Bacteria	Actinobacteria	Actinobacteria	Corynebacteriales	Corynebacteriaceae	Corynebacterium	matruchotii
Otu0101	-0.388379397	-0.165542262	0.178242796	0.115138849	Bacteria	Bacteroidetes	Flavobacteriia	Flavobacteriales	Flavobacteriaceae	Bergeyella	sp._HMT_931
Otu0102	-0.532007772	-0.077822382	0.289088593	0.054129459	Bacteria	Firmicutes	Bacilli	Lactobacillales	Streptococcaceae	Streptococcus	Streptococcus_unclassified
Otu0103	-0.44597498	-0.069358079	0.203704226	0.092209078	Bacteria	Proteobacteria	Betaproteobacteria	Burkholderiales	Burkholderiales_unclassified	Burkholderiales_unclassified	Burkholderiales_unclassified
Otu0104	-0.398198444	-0.044305872	0.160525011	0.186308137	Bacteria	Proteobacteria	Alphaproteobacteria	Rhizobiales	Bradyrhizobiaceae	Bosea	vestrisii
Otu0105	-0.529581751	0.120723797	0.295031066	0.055399446	Bacteria	Proteobacteria	Alphaproteobacteria	Rhizobiales	Brucellaceae	Ochrobactrum	anthropi
Otu0106	-0.479619482	0.036219894	0.231346728	0.102238978	Bacteria	Proteobacteria	Alphaproteobacteria	Rhodobacterales	Rhodobacteraceae	Paracoccus	yeei
Otu0107	-0.101870841	0.38080021	0.155386468	0.22195778	Bacteria	Bacteroidetes	Flavobacteriia	Flavobacteriales	Flavobacteriaceae	Bergeyella	sp._HMT_322
Otu0108	-0.285352212	0.519596961	0.351406887	0.031889681	Bacteria	Proteobacteria	Betaproteobacteria	Neisseriales	Neisseriaceae	Kingella	oralis
Otu0109	-0.37713035	-0.169334011	0.170901308	0.145628544	Bacteria	Bacteroidetes	Flavobacteriia	Flavobacteriales	Flavobacteriaceae	Bergeyella	sp._HMT_907
Otu0110	0.097158987	0.087019908	0.017012333	0.913370866	Bacteria	Proteobacteria	Gammaproteobacteria	Pasteurellales	Pasteurellaceae	Haemophilus	Haemophilus_unclassified
Otu0111	-0.317157218	0.131428172	0.117862066	0.297857021	Bacteria	Firmicutes	Firmicutes_unclassified	Firmicutes_unclassified	Firmicutes_unclassified	Firmicutes_unclassified	Firmicutes_unclassified
Otu0112	-0.51808861	0.083204132	0.275338736	0.08095919	Bacteria	Firmicutes	Clostridia	Clostridiales	Peptoniphilaceae	Finegoldia	magna
Otu0113	0.103152347	0.045134145	0.012677498	0.912050879	Bacteria	Proteobacteria	Gammaproteobacteria	Gammaproteobacteria_unclassified	Gammaproteobacteria_unclassified	Gammaproteobacteria_unclassified	Gammaproteobacteria_unclassified
Otu0114	-0.470130427	0.355848565	0.34765082	0.031789682	Bacteria	Actinobacteria	Actinobacteria	Actinomycetales	Micrococcaceae	Kocuria	Kocuria_unclassified
Otu0115	-0.406308035	0.338658988	0.279776129	0.059719403	Bacteria	Actinobacteria	Actinobacteria	Actinobacteria_unclassified	Actinobacteria_unclassified	Actinobacteria_unclassified	Actinobacteria_unclassified
Otu0116	-0.320458949	-0.055240082	0.105745405	0.372706273	Bacteria	Proteobacteria	Betaproteobacteria	Neisseriales	Neisseriaceae	Neisseriaceae_[G-1]	bacterium_HMT_174
Otu0117	-0.446722651	-0.113083813	0.212349075	0.113148869	Bacteria	Absconditabacteria_(SR1)	Absconditabacteria_(SR1)_[C-1]	Absconditabacteria_(SR1)_[O-1]	Absconditabacteria_(SR1)_[F-1]	Absconditabacteria_(SR1)_[G-1]	Absconditabacteria_(SR1)_[G-1]_unclassified
Otu0118	-0.311640422	0.306403327	0.191002752	0.133178668	Bacteria	Actinobacteria	Actinobacteria	Actinobacteria_unclassified	Actinobacteria_unclassified	Actinobacteria_unclassified	Actinobacteria_unclassified
Otu0119	-0.405775052	-0.048827851	0.167037552	0.199828002	Bacteria	Bacteroidetes	Flavobacteriia	Flavobacteriales	Flavobacteriaceae	Bergeyella	Bergeyella_unclassified
Otu0120	-0.529494543	0.052808664	0.283153227	0.060729393	Bacteria	Bacteroidetes	Sphingobacteriia	Sphingobacteriales	Sphingobacteriaceae	Pedobacter	Pedobacter_unclassified
Otu0121	-0.36249572	-0.145465162	0.152563261	0.190358096	Bacteria	Firmicutes	Bacilli	Bacillales	Bacillaceae	Bacillus	anthracis
Otu0122	-0.467801052	0.063693165	0.222894643	0.086539135	Bacteria	Actinobacteria	Actinobacteria	Micrococcales	Brevibacteriaceae	Brevibacterium	paucivorans
Otu0123	-0.474475026	0.232202195	0.27904441	0.061239388	Bacteria	Firmicutes	Clostridia	Clostridiales	Ruminococcaceae	Ruminococcaceae_[G-1]	bacterium_HMT_075
Otu0124	-0.377453611	-0.118923714	0.156614078	0.172118279	Bacteria	Bacteroidetes	Bacteroidia	Bacteroidales	Prevotellaceae	Prevotella	sp._HMT_317
Otu0125	-0.312360241	0.134092249	0.115549652	0.319706803	Bacteria	Proteobacteria	Alphaproteobacteria	Rhizobiales	Bradyrhizobiaceae	Bosea	vestrisii
Otu0126	-0.399805607	-0.050255558	0.162370144	0.197398026	Bacteria	Firmicutes	Negativicutes	Veillonellales	Veillonellaceae	Megasphaera	micronuciformis
Otu0127	-0.437049893	-0.142099269	0.211204812	0.069469305	Bacteria	Firmicutes	Clostridia	Clostridiales	Peptostreptococcaceae_[XI]	Peptostreptococcaceae_[XI][G-1]	Peptostreptococcaceae_[XI][G-1]_unclassified
Otu0128	-0.357287341	0.429237898	0.311899417	0.050429496	Bacteria	Proteobacteria	Betaproteobacteria	Burkholderiales	Burkholderiales_unclassified	Burkholderiales_unclassified	Burkholderiales_unclassified
Otu0129	-0.343992124	-0.213534769	0.163927679	0.161208388	Bacteria	Firmicutes	Clostridia	Clostridiales	Lachnospiraceae_[XIV]	Lachnospiraceae_[G-3]	bacterium_HMT_100
Otu0130	-0.318799277	0.13383533	0.119544874	0.300566994	Bacteria	Bacteria_unclassified	Bacteria_unclassified	Bacteria_unclassified	Bacteria_unclassified	Bacteria_unclassified	Bacteria_unclassified
Otu0131	-0.263120592	0.350027772	0.191751887	0.06096939	Bacteria	Actinobacteria	Actinobacteria	Propionibacteriales	Propionibacteriaceae	Cutibacterium	acnes
Otu0132	-0.405775052	-0.048827851	0.167037552	0.199828002	Bacteria	Bacteria_unclassified	Bacteria_unclassified	Bacteria_unclassified	Bacteria_unclassified	Bacteria_unclassified	Bacteria_unclassified
Otu0133	-0.377099786	-0.177932093	0.173864078	0.149668503	Bacteria	Proteobacteria	Alphaproteobacteria	Rhodospirillales	Acetobacteraceae	Roseomonas	gilardii
Otu0134	-0.259363865	0.349795999	0.189626855	0.101448986	Bacteria	Actinobacteria	Actinobacteria	Corynebacteriales	Corynebacteriales_[F-1]	Lawsonella	clevelandensis
Otu0135	-0.405775052	-0.048827851	0.167037552	0.199828002	Bacteria	Bacteroidetes	Bacteroidia	Bacteroidales	Prevotellaceae	Prevotella	buccalis
Otu0136	-0.070273098	0.226706957	0.056334353	0.659293407	Bacteria	Firmicutes	Clostridia	Clostridiales	Peptoniphilaceae	Anaerococcus	sp._HMT_290
Otu0137	-0.405775052	-0.048827851	0.167037552	0.199828002	Bacteria	Firmicutes	Clostridia	Clostridiales	Lachnospiraceae_[XIV]	Lachnospiraceae_[XIV]_unclassified	Lachnospiraceae_[XIV]_unclassified
Otu0138	-0.286693318	0.209253432	0.125980058	0.301126989	Bacteria	Firmicutes	Clostridia	Clostridiales	Lachnospiraceae_[XIV]	Stomatobaculum	sp._HMT_097
Otu0139	-0.400314474	-0.052736048	0.163032769	0.19703803	Bacteria	Proteobacteria	Alphaproteobacteria	Alphaproteobacteria_unclassified	Alphaproteobacteria_unclassified	Alphaproteobacteria_unclassified	Alphaproteobacteria_unclassified
Otu0140	-0.320303625	0.139800765	0.122138666	0.260337397	Bacteria	Bacteria_unclassified	Bacteria_unclassified	Bacteria_unclassified	Bacteria_unclassified	Bacteria_unclassified	Bacteria_unclassified
Otu0141	-0.534051829	0.129807479	0.302061337	0.058879411	Bacteria	Proteobacteria	Alphaproteobacteria	Caulobacterales	Caulobacteraceae	Brevundimonas	diminuta
Otu0142	-0.550802283	0.228674721	0.355675283	0.028109719	Bacteria	Actinobacteria	Coriobacteriia	Coriobacteriales	Coriobacteriaceae	Atopobium	Atopobium_unclassified
Otu0143	0.021558094	-0.09547218	0.009579689	0.974750252	Bacteria	Fusobacteria	Fusobacteriia	Fusobacteriales	Fusobacteriaceae	Fusobacterium	sp._HMT_248
Otu0144	-0.405775052	-0.048827851	0.167037552	0.199828002	Bacteria	Actinobacteria	Actinobacteria	Actinomycetales	Micrococcaceae	Micrococcaceae_unclassified	Micrococcaceae_unclassified
Otu0145	-0.377099786	-0.177932093	0.173864078	0.149668503	Bacteria	Bacteroidetes	Sphingobacteriia	Sphingobacteriales	Sphingobacteriaceae	Pedobacter	Pedobacter_unclassified
Otu0146	-0.318799277	0.13383533	0.119544874	0.300566994	Bacteria	Bacteroidetes	Sphingobacteriia	Sphingobacteriales	Sphingobacteriaceae	Pedobacter	Pedobacter_unclassified
Otu0147	-0.403712656	0.378147781	0.305979653	0.044639554	Bacteria	Firmicutes	Clostridia	Clostridiales	Peptoniphilaceae	Anaerococcus	octavius
Otu0148	-0.363170919	-0.116272541	0.14541242	0.210537895	Bacteria	Actinobacteria	Actinobacteria	Actinomycetales	Dietziaceae	Dietzia	cinnamea
Otu0149	-0.315059433	0.128407218	0.11575086	0.316076839	Bacteria	Firmicutes	Bacilli	Lactobacillales	Carnobacteriaceae	Carnobacteriaceae_unclassified	Carnobacteriaceae_unclassified
Otu0150	-0.318799277	0.13383533	0.119544874	0.300566994	Bacteria	Actinobacteria	Actinobacteria	Actinomycetales	Actinomycetales_unclassified	Actinomycetales_unclassified	Actinomycetales_unclassified
Otu0151	-0.315409799	0.112814215	0.112210388	0.339496605	Bacteria	Firmicutes	Clostridia	Clostridiales	Lachnospiraceae_[XIV]	Oribacterium	sp._HMT_078
Otu0152	-0.320266713	0.193162368	0.139882468	0.234307657	Bacteria	Proteobacteria	Alphaproteobacteria	Rhizobiales	Rhizobiales_unclassified	Rhizobiales_unclassified	Rhizobiales_unclassified
Otu0153	-0.410766457	-0.010707184	0.168843726	0.143878561	Bacteria	Proteobacteria	Alphaproteobacteria	Caulobacterales	Caulobacteraceae	Brevundimonas	diminuta
Otu0154	-0.519947933	0.079624049	0.276685842	0.07597924	Bacteria	Firmicutes	Firmicutes_unclassified	Firmicutes_unclassified	Firmicutes_unclassified	Firmicutes_unclassified	Firmicutes_unclassified
Otu0155	-0.228509853	0.358009844	0.180387801	0.122218778	Bacteria	Firmicutes	Clostridia	Clostridiales	Peptoniphilaceae	Anaerococcus	Anaerococcus_unclassified
Otu0156	-0.318799277	0.13383533	0.119544874	0.300566994	Bacteria	Firmicutes	Clostridia	Clostridiales	Clostridiales_unclassified	Clostridiales_unclassified	Clostridiales_unclassified
Otu0157	-0.255953393	0.353732702	0.190638964	0.071909281	Bacteria	Bacteria_unclassified	Bacteria_unclassified	Bacteria_unclassified	Bacteria_unclassified	Bacteria_unclassified	Bacteria_unclassified
Otu0158	0.038344934	-0.181421914	0.034384245	0.848791512	Bacteria	Firmicutes	Bacilli	Lactobacillales	Carnobacteriaceae	Alloiococcus	otitis
Otu0159	-0.25215661	0.343404588	0.181509667	0.103118969	Bacteria	Proteobacteria	Alphaproteobacteria	Sphingomonadales	Sphingomonadaceae	Sphingomonas	Sphingomonas_unclassified
Otu0160	-0.257872753	0.350879258	0.189614611	0.074419256	Bacteria	Fusobacteria	Fusobacteriia	Fusobacteriales	Leptotrichiaceae	Leptotrichia	sp._HMT_221
Otu0161	-0.328073076	0.130392878	0.124634246	0.25803742	Bacteria	Proteobacteria	Betaproteobacteria	Burkholderiales	Burkholderiaceae	Ralstonia	sp._HMT_406
Otu0162	-0.311670186	0.126283752	0.113085891	0.327256727	Bacteria	Bacteroidetes	Bacteroidetes_unclassified	Bacteroidetes_unclassified	Bacteroidetes_unclassified	Bacteroidetes_unclassified	Bacteroidetes_unclassified
Otu0163	-0.318799277	0.13383533	0.119544874	0.300566994	Bacteria	Firmicutes	Firmicutes_unclassified	Firmicutes_unclassified	Firmicutes_unclassified	Firmicutes_unclassified	Firmicutes_unclassified
Otu0164	-0.052019811	-0.104347951	0.013594556	0.968550314	Bacteria	Fusobacteria	Fusobacteriia	Fusobacteriales	Leptotrichiaceae	Sneathia	Sneathia_unclassified
Otu0165	-0.499579004	0.195725492	0.28788765	0.056689433	Bacteria	Firmicutes	Bacilli	Bacillales	Bacillaceae	Bacillaceae_unclassified	Bacillaceae_unclassified
Otu0166	-0.405775052	-0.048827851	0.167037552	0.199828002	Bacteria	Actinobacteria	Actinobacteria	Actinobacteria_unclassified	Actinobacteria_unclassified	Actinobacteria_unclassified	Actinobacteria_unclassified
Otu0167	-0.405775052	-0.048827851	0.167037552	0.199828002	Bacteria	Actinobacteria	Coriobacteriia	Coriobacteriales	Atopobiaceae	Olsenella	sp._HMT_807
Otu0168	-0.080592319	0.239466532	0.063839342	0.618393816	Bacteria	Bacteroidetes	Bacteroidia	Bacteroidales	Prevotellaceae	Prevotella	oulorum
Otu0169	-0.318799277	0.13383533	0.119544874	0.300566994	Bacteria	Proteobacteria	Alphaproteobacteria	Alphaproteobacteria_unclassified	Alphaproteobacteria_unclassified	Alphaproteobacteria_unclassified	Alphaproteobacteria_unclassified
Otu0170	-0.259363865	0.349795999	0.189626855	0.101448986	Bacteria	Actinobacteria	Actinobacteria	Actinomycetales	Dermacoccaceae	Kytococcus	sedentarius
Otu0171	-0.405775052	-0.048827851	0.167037552	0.199828002	Bacteria	Firmicutes	Firmicutes_unclassified	Firmicutes_unclassified	Firmicutes_unclassified	Firmicutes_unclassified	Firmicutes_unclassified
Otu0172	-0.317363306	0.118905546	0.114857997	0.300066999	Bacteria	Bacteroidetes	Flavobacteriia	Flavobacteriales	Flavobacteriaceae	Bergeyella	Bergeyella_unclassified
Otu0173	-0.314738004	0.186419448	0.133812222	0.253817462	Bacteria	Actinobacteria	Actinobacteria	Actinobacteria_unclassified	Actinobacteria_unclassified	Actinobacteria_unclassified	Actinobacteria_unclassified
Otu0174	-0.423602005	0.012407441	0.179592603	0.105728943	Bacteria	Proteobacteria	Gammaproteobacteria	Pasteurellales	Pasteurellaceae	Haemophilus	Haemophilus_unclassified
Otu0175	-0.385874348	-0.159975029	0.174491022	0.133688663	Bacteria	Bacteroidetes	Flavobacteriia	Flavobacteriales	Flavobacteriaceae	Bergeyella	Bergeyella_unclassified
Otu0176	-0.405775052	-0.048827851	0.167037552	0.199828002	Bacteria	Proteobacteria	Epsilonproteobacteria	Campylobacterales	Campylobacteraceae	Campylobacter	sp._HMT_044
Otu0177	0.41900888	0.542821187	0.470223283	0.004479955	Bacteria	Firmicutes	Bacilli	Lactobacillales	Carnobacteriaceae	Dolosigranulum	pigrum
Otu0178	-0.405775052	-0.048827851	0.167037552	0.199828002	Bacteria	Bacteria_unclassified	Bacteria_unclassified	Bacteria_unclassified	Bacteria_unclassified	Bacteria_unclassified	Bacteria_unclassified
Otu0179	-0.262120479	0.363186888	0.200611861	0.136758632	Bacteria	Proteobacteria	Alphaproteobacteria	Rhodobacterales	Rhodobacteraceae	Paracoccus	yeei
Otu0180	-0.25874121	0.397616943	0.225046248	0.057529425	Bacteria	Bacteroidetes	Sphingobacteriia	Sphingobacteriales	Sphingobacteriaceae	Pedobacter	Pedobacter_unclassified
Otu0181	-0.098784394	0.32587818	0.115954945	0.348556514	Bacteria	Proteobacteria	Gammaproteobacteria	Pseudomonadales	Moraxellaceae	Acinetobacter	Acinetobacter_unclassified
Otu0182	-0.239276433	-0.636111199	0.461890669	0.049649504	Bacteria	Bacteroidetes	Bacteroidia	Bacteroidales	Prevotellaceae	Prevotella	Prevotella_unclassified
Otu0183	-0.002611104	-0.220410906	0.048587785	0.717262827	Bacteria	Firmicutes	Erysipelotrichia	Erysipelotrichales	Erysipelotrichaceae	Solobacterium	moorei
Otu0184	-0.307676867	0.099510772	0.104567448	0.347296527	Bacteria	Actinobacteria	Actinobacteria	Actinobacteria_unclassified	Actinobacteria_unclassified	Actinobacteria_unclassified	Actinobacteria_unclassified
Otu0185	-0.248562318	0.308346215	0.156860614	0.226647734	Bacteria	Proteobacteria	Gammaproteobacteria	Cardiobacteriales	Cardiobacteriaceae	Cardiobacterium	hominis
Otu0186	-0.245436849	-0.377285955	0.202583939	0.119598804	Bacteria	Firmicutes	Clostridia	Clostridiales	Peptostreptococcaceae_[XI]	Mogibacterium	vescum
Otu0187	-0.224750612	0.276617146	0.127029883	0.290467095	Bacteria	Proteobacteria	Alphaproteobacteria	Rhizobiales	Bradyrhizobiaceae	Bosea	vestrisii
Otu0188	-0.246139681	0.338462846	0.175141841	0.128508715	Bacteria	Bacteria_unclassified	Bacteria_unclassified	Bacteria_unclassified	Bacteria_unclassified	Bacteria_unclassified	Bacteria_unclassified
Otu0189	-0.405775052	-0.048827851	0.167037552	0.199828002	Bacteria	Actinobacteria	Actinobacteria	Corynebacteriales	Corynebacteriaceae	Corynebacterium	Corynebacterium_unclassified
Otu0190	-0.259363865	0.349795999	0.189626855	0.101448986	Bacteria	Bacteria_unclassified	Bacteria_unclassified	Bacteria_unclassified	Bacteria_unclassified	Bacteria_unclassified	Bacteria_unclassified
Otu0191	-0.096015196	-0.251875759	0.072660316	0.529534705	Bacteria	Firmicutes	Bacilli	Lactobacillales	Streptococcaceae	Streptococcus	Streptococcus_unclassified
Otu0192	-0.55303582	-0.077879932	0.311913902	0.040849592	Bacteria	Firmicutes	Bacilli	Lactobacillales	Streptococcaceae	Streptococcus	Streptococcus_unclassified
Otu0193	-0.098784394	0.32587818	0.115954945	0.348556514	Bacteria	Proteobacteria	Gammaproteobacteria	Xanthomonadales	Xanthomonadaceae	Stenotrophomonas	Stenotrophomonas_unclassified
Otu0194	0.129804974	0.227868116	0.06877321	0.567184328	Bacteria	Firmicutes	Clostridia	Clostridiales	Peptoniphilaceae	Anaerococcus	Anaerococcus_unclassified
Otu0195	-0.301192946	0.136135505	0.109250067	0.325806742	Bacteria	Bacteria_unclassified	Bacteria_unclassified	Bacteria_unclassified	Bacteria_unclassified	Bacteria_unclassified	Bacteria_unclassified
Otu0196	-0.320360366	0.161517813	0.128718768	0.265917341	Bacteria	Proteobacteria	Alphaproteobacteria	Sphingomonadales	Sphingomonadaceae	Sphingomonas	Sphingomonas_unclassified
Otu0197	-0.261412054	0.368097959	0.20383237	0.053239468	Bacteria	Proteobacteria	Betaproteobacteria	Burkholderiales	Burkholderiales_unclassified	Burkholderiales_unclassified	Burkholderiales_unclassified
Otu0198	0.042835545	-0.181754647	0.034869636	0.82202178	Bacteria	Fusobacteria	Fusobacteriia	Fusobacteriales	Leptotrichiaceae	Leptotrichia	goodfellowii
Otu0199	-0.411481053	-0.033600457	0.170445647	0.142668573	Bacteria	Proteobacteria	Betaproteobacteria	Burkholderiales	Commamonadaceae	Acidovorax	Acidovorax_unclassified
Otu0200	-0.405775052	-0.048827851	0.167037552	0.199828002	Bacteria	Actinobacteria	Actinobacteria	Actinomycetales	Actinomycetaceae	Actinomyces	graevenitzii
Otu0201	-0.257491816	0.347404599	0.186991991	0.096219038	Bacteria	Proteobacteria	Alphaproteobacteria	Rhizobiales	Rhizobiaceae	Rhizobiaceae_unclassified	Rhizobiaceae_unclassified
Otu0202	-0.147542807	0.098838464	0.031537922	0.804711953	Bacteria	Bacteroidetes	Flavobacteriia	Flavobacteriales	Flavobacteriaceae	Bergeyella	sp._HMT_319
Otu0203	-0.318799277	0.13383533	0.119544874	0.300566994	Bacteria	Bacteria_unclassified	Bacteria_unclassified	Bacteria_unclassified	Bacteria_unclassified	Bacteria_unclassified	Bacteria_unclassified
Otu0204	-0.405775052	-0.048827851	0.167037552	0.199828002	Bacteria	Gracilibacteria_(GN02)	Gracilibacteria_(GN02)_[C-2]	Gracilibacteria_(GN02)_[O-2]	Gracilibacteria_(GN02)_[F-2]	Gracilibacteria_(GN02)_[G-2]	bacterium_HMT_873
Otu0205	0.017544945	0.012572935	0.000465904	0.998170018	Bacteria	Firmicutes	Clostridia	Clostridiales	Peptostreptococcaceae_[XI]	Peptostreptococcaceae_[XI][G-9]	brachy
Otu0206	-0.412283376	-0.067132493	0.174484354	0.123648764	Bacteria	Bacteroidetes	Bacteroidia	Bacteroidales	Bacteroidales_[F-2]	Bacteroidales_[G-2]	bacterium_HMT_274
Otu0207	-0.261588823	0.418256897	0.243367545	0.06900931	Bacteria	Proteobacteria	Betaproteobacteria	Burkholderiales	Burkholderiales_unclassified	Burkholderiales_unclassified	Burkholderiales_unclassified
Otu0208	-0.377099786	-0.177932093	0.173864078	0.149668503	Bacteria	Bacteroidetes	Bacteroidia	Bacteroidales	Prevotellaceae	Alloprevotella	sp._HMT_912
Otu0209	-0.405775052	-0.048827851	0.167037552	0.199828002	Bacteria	Bacteroidetes	Chitinophagia	Chitinophagales	Chitinophagaceae	Segetibacter	aerophilus
Otu0210	-0.257221118	0.347058579	0.186612361	0.096219038	Bacteria	Firmicutes	Clostridia	Clostridiales	Lachnospiraceae_[XIV]	Stomatobaculum	longum
Otu0211	-0.437152472	-0.102485621	0.201605586	0.134458655	Bacteria	Actinobacteria	Actinobacteria	Actinomycetales	Actinomycetaceae	Actinomyces	Actinomyces_unclassified
Otu0212	-0.323766733	-0.244510795	0.164610426	0.166838332	Bacteria	Actinobacteria	Actinobacteria	Actinobacteria_unclassified	Actinobacteria_unclassified	Actinobacteria_unclassified	Actinobacteria_unclassified
Otu0213	-0.133762638	-0.274877632	0.093450156	0.434455655	Bacteria	Firmicutes	Bacilli	Lactobacillales	Streptococcaceae	Streptococcus	Streptococcus_unclassified
Otu0214	-0.239276433	-0.636111199	0.461890669	0.049649504	Bacteria	Actinobacteria	Coriobacteriia	Coriobacteriales	Coriobacteriaceae	Slackia	exigua
Otu0215	-0.259363865	0.349795999	0.189626855	0.101448986	Bacteria	Firmicutes	Bacilli	Lactobacillales	Lactobacillaceae	Lactobacillus	jensenii
Otu0216	-0.318799277	0.13383533	0.119544874	0.300566994	Bacteria	Actinobacteria	Actinobacteria	Actinobacteria_unclassified	Actinobacteria_unclassified	Actinobacteria_unclassified	Actinobacteria_unclassified
Otu0217	-0.405775052	-0.048827851	0.167037552	0.199828002	Bacteria	Proteobacteria	Gammaproteobacteria	Enterobacterales	Enterobacteriaceae	Enterobacteriaceae_unclassified	Enterobacteriaceae_unclassified
Otu0218	-0.318799277	0.13383533	0.119544874	0.300566994	Bacteria	Proteobacteria	Gammaproteobacteria	Pseudomonadales	Pseudomonadaceae	Pseudomonas	Pseudomonas_unclassified
Otu0219	-0.155256543	-0.190435947	0.060370444	0.602093979	Bacteria	Firmicutes	Bacilli	Lactobacillales	Streptococcaceae	Streptococcus	Streptococcus_unclassified
Otu0220	-0.611412775	-0.451141635	0.577354356	0.000919991	Bacteria	Firmicutes	Bacilli	Lactobacillales	Streptococcaceae	Streptococcus	Streptococcus_unclassified
Otu0221	-0.098784394	0.32587818	0.115954945	0.348556514	Bacteria	Bacteria_unclassified	Bacteria_unclassified	Bacteria_unclassified	Bacteria_unclassified	Bacteria_unclassified	Bacteria_unclassified
Otu0222	0.692371985	-0.173667195	0.50953926	0.002299977	Bacteria	Proteobacteria	Gammaproteobacteria	Pseudomonadales	Moraxellaceae	Moraxella	Moraxella_unclassified
Otu0223	-0.443228967	-0.154436124	0.220302433	0.116148839	Bacteria	Saccharibacteria_(TM7)	Saccharibacteria_(TM7)_[C-1]	Saccharibacteria_(TM7)_[O-1]	Saccharibacteria_(TM7)_[F-1]	Saccharibacteria_(TM7)_[G-1]	Saccharibacteria_(TM7)_[G-1]_unclassified
Otu0224	0.119870008	0.205133314	0.056448495	0.619073809	Bacteria	Firmicutes	Clostridia	Clostridiales	Peptoniphilaceae	Peptoniphilaceae_[G-3]	bacterium_HMT_929
Otu0225	0.022739758	0.273923801	0.075551346	0.536714633	Bacteria	Firmicutes	Clostridia	Clostridiales	Peptostreptococcaceae_[XI]	Peptostreptococcaceae_[XI][G-7]	yurii_subspp._yurii_&_margaretiae
Otu0226	0.085467102	0.232097329	0.061173796	0.599384006	Bacteria	Firmicutes	Clostridia	Clostridiales	Peptoniphilaceae	Finegoldia	magna
Otu0227	-0.320572158	0.177517949	0.134279131	0.2499575	Bacteria	Bacteria_unclassified	Bacteria_unclassified	Bacteria_unclassified	Bacteria_unclassified	Bacteria_unclassified	Bacteria_unclassified
Otu0228	-0.032533558	0.393898922	0.156214793	0.175278247	Bacteria	Proteobacteria	Gammaproteobacteria	Xanthomonadales	Xanthomonadaceae	Stenotrophomonas	Stenotrophomonas_unclassified
Otu0229	-0.318799277	0.13383533	0.119544874	0.300566994	Bacteria	Actinobacteria	Actinobacteria	Actinobacteria_unclassified	Actinobacteria_unclassified	Actinobacteria_unclassified	Actinobacteria_unclassified
Otu0230	-0.297957937	0.162066229	0.115044395	0.326556734	Bacteria	Bacteria_unclassified	Bacteria_unclassified	Bacteria_unclassified	Bacteria_unclassified	Bacteria_unclassified	Bacteria_unclassified
Otu0231	-0.259363865	0.349795999	0.189626855	0.101448986	Bacteria	Bacteroidetes	Sphingobacteriia	Sphingobacteriales	Sphingobacteriaceae	Pedobacter	Pedobacter_unclassified
Otu0232	-0.253347204	0.343707955	0.182319964	0.099449006	Bacteria	Bacteroidetes	Bacteroidetes_unclassified	Bacteroidetes_unclassified	Bacteroidetes_unclassified	Bacteroidetes_unclassified	Bacteroidetes_unclassified
Otu0233	-0.02601645	-0.036153972	0.001983965	0.989660103	Bacteria	Bacteria_unclassified	Bacteria_unclassified	Bacteria_unclassified	Bacteria_unclassified	Bacteria_unclassified	Bacteria_unclassified
Otu0234	-0.203941074	0.309371059	0.137302414	0.239457605	Bacteria	Actinobacteria	Actinobacteria	Micrococcales	Microbacteriaceae	Microbacterium	Microbacterium_unclassified
Otu0235	-0.403617141	0.329082079	0.271201811	0.071389286	Bacteria	Bacteroidetes	Flavobacteriia	Flavobacteriales	Flavobacteriaceae	Flavobacteriaceae_unclassified	Flavobacteriaceae_unclassified
Otu0236	-0.405775052	-0.048827851	0.167037552	0.199828002	Bacteria	Firmicutes	Bacilli	Lactobacillales	Lactobacillales_unclassified	Lactobacillales_unclassified	Lactobacillales_unclassified
Otu0237	0.460772894	-0.270766395	0.2856261	0.055399446	Bacteria	Proteobacteria	Gammaproteobacteria	Pseudomonadales	Moraxellaceae	Moraxella	Moraxella_unclassified
Otu0238	-0.318799277	0.13383533	0.119544874	0.300566994	Bacteria	Actinobacteria	Actinobacteria	Actinomycetales	Micrococcaceae	Micrococcaceae_unclassified	Micrococcaceae_unclassified
Otu0239	0.001330475	-0.164311344	0.026999988	0.9500205	Bacteria	Firmicutes	Bacilli	Lactobacillales	Streptococcaceae	Streptococcus	Streptococcus_unclassified
Otu0240	-0.078515961	0.324782937	0.111648713	0.31196688	Bacteria	Actinobacteria	Actinobacteria	Actinobacteria_unclassified	Actinobacteria_unclassified	Actinobacteria_unclassified	Actinobacteria_unclassified
Otu0241	-0.002948346	0.331839087	0.110125872	0.342536575	Bacteria	Firmicutes	Clostridia	Clostridiales	Peptoniphilaceae	Peptoniphilaceae_unclassified	Peptoniphilaceae_unclassified
Otu0242	-0.034144168	0.377749611	0.143860593	0.203177968	Bacteria	Bacteria_unclassified	Bacteria_unclassified	Bacteria_unclassified	Bacteria_unclassified	Bacteria_unclassified	Bacteria_unclassified
Otu0243	0.260799173	-0.26667366	0.139131049	0.229177708	Bacteria	Bacteroidetes	Bacteroidia	Bacteroidales	Prevotellaceae	Prevotella	Prevotella_unclassified
